# Supplementary material for: A transparent hybrid metal halide glassy scintillation screen for high-resolution fast neutron radiography
Source: Nat Commun. 2025 Jul 5;16:6215. doi: 10.1038/s41467-025-61503-9 (PMC12228732; doi:10.1038/s41467-025-61503-9)
Supplement: Supplementary file 6 — Supplementary Data 4 [file 41467_2025_61503_MOESM6_ESM.cif]

data_1600-300
_audit_creation_date              2024-04-23
_audit_creation_method            'Materials Studio'
_symmetry_space_group_name_H-M    'P1'
_symmetry_Int_Tables_number       1
_symmetry_cell_setting            triclinic
loop_
_symmetry_equiv_pos_as_xyz
  x,y,z
_cell_length_a                    14.6143
_cell_length_b                    14.8544
_cell_length_c                    20.6413
_cell_angle_alpha                 91.7400
_cell_angle_beta                  92.2830
_cell_angle_gamma                 99.0250
loop_
_atom_site_label
_atom_site_type_symbol
_atom_site_fract_x
_atom_site_fract_y
_atom_site_fract_z
_atom_site_U_iso_or_equiv
_atom_site_adp_type
_atom_site_occupancy
Br1    Br    0.22940   0.62817   0.40627   0.00000  Uiso   1.00
Br2    Br    0.77817   0.34855   0.63848   0.00000  Uiso   1.00
Br3    Br    0.29025   0.53425   0.22570   0.00000  Uiso   1.00
Br4    Br    0.69392   0.50035   0.78805   0.00000  Uiso   1.00
Br5    Br    0.32093   0.42504   0.38658   0.00000  Uiso   1.00
Br6    Br    0.62652   0.52877   0.60399   0.00000  Uiso   1.00
Br7    Br    0.10462   0.38413   0.37052   0.00000  Uiso   1.00
Br8    Br    0.85001   0.58891   0.67567   0.00000  Uiso   1.00
Br9    Br    0.88758   0.05187   0.16001   0.00000  Uiso   1.00
Br10   Br    0.16750   0.88750   0.82229   0.00000  Uiso   1.00
Br11   Br    0.70082   0.84299   0.14306   0.00000  Uiso   1.00
Br12   Br    0.23707   0.15173   0.84965   0.00000  Uiso   1.00
Br13   Br    0.60193  -0.00901   0.25144   0.00000  Uiso   1.00
Br14   Br    0.31493   0.99960   0.71973   0.00000  Uiso   1.00
Br15   Br    0.63340   0.08276   0.09274   0.00000  Uiso   1.00
Br16   Br    0.41339   0.96541   0.91011   0.00000  Uiso   1.00
Mn17   Mn    0.21963   0.49411   0.33250   0.00000  Uiso   1.00
Mn18   Mn    0.72781   0.47751   0.68052   0.00000  Uiso   1.00
Mn19   Mn    0.72689   0.00151   0.17558   0.00000  Uiso   1.00
Mn20   Mn    0.29326   0.99989   0.82742   0.00000  Uiso   1.00
P21    P     0.20267   0.93599   0.47759   0.00000  Uiso   1.00
P22    P     0.82261   0.06182   0.53482   0.00000  Uiso   1.00
P23    P     0.30314   0.05371   0.10740   0.00000  Uiso   1.00
P24    P     0.72938   1.00297   0.87086   0.00000  Uiso   1.00
P25    P     0.80793   0.56213   0.05788   0.00000  Uiso   1.00
P26    P     0.16700   0.44374   0.94017   0.00000  Uiso   1.00
P27    P     0.67452   0.46295   0.39453   0.00000  Uiso   1.00
P28    P     0.31226   0.51341   0.61745   0.00000  Uiso   1.00
C29    C     0.22361   0.05305   0.49056   0.00000  Uiso   1.00
C30    C     0.78687   0.93536   0.52186   0.00000  Uiso   1.00
C31    C     0.14816   0.10973   0.46962   0.00000  Uiso   1.00
C32    C     0.82716   0.88262   0.56257   0.00000  Uiso   1.00
C33    C     0.17832   0.20516   0.48826   0.00000  Uiso   1.00
C34    C     0.82594   0.78794   0.53608   0.00000  Uiso   1.00
C35    C     0.25928   0.23199   0.50703   0.00000  Uiso   1.00
C36    C     0.74108   0.74482   0.50194   0.00000  Uiso   1.00
C37    C     0.32756   0.18658   0.53465   0.00000  Uiso   1.00
C38    C     0.68823   0.80573   0.47306   0.00000  Uiso   1.00
C39    C     0.30463   0.08636   0.52407   0.00000  Uiso   1.00
C40    C     0.71084   0.90156   0.47645   0.00000  Uiso   1.00
C41    C     0.16567   0.86733   0.54750   0.00000  Uiso   1.00
C42    C     0.86606   0.13603   0.46860   0.00000  Uiso   1.00
C43    C     0.14667   0.91134   0.60727   0.00000  Uiso   1.00
C44    C     0.85617   0.09109   0.41075   0.00000  Uiso   1.00
C45    C     0.09595   0.86763   0.65404   0.00000  Uiso   1.00
C46    C     0.88523   0.13971   0.35086   0.00000  Uiso   1.00
C47    C     0.07026   0.77993   0.64826   0.00000  Uiso   1.00
C48    C     0.91818   0.22566   0.35387   0.00000  Uiso   1.00
C49    C     0.09677   0.72460   0.59856   0.00000  Uiso   1.00
C50    C     0.92137   0.27699   0.41777   0.00000  Uiso   1.00
C51    C     0.14509   0.76364   0.54829   0.00000  Uiso   1.00
C52    C     0.89521   0.23783   0.47510   0.00000  Uiso   1.00
C53    C     0.10490   0.90806   0.41948   0.00000  Uiso   1.00
C54    C     0.92349   0.07958   0.59474   0.00000  Uiso   1.00
C55    C     0.10199   0.96120   0.36915   0.00000  Uiso   1.00
C56    C     0.92330   0.03103   0.65418   0.00000  Uiso   1.00
C57    C     1.01872   0.95382   0.33206   0.00000  Uiso   1.00
C58    C    -0.00108   0.04788   0.69653   0.00000  Uiso   1.00
C59    C     0.93888   0.87982   0.34784   0.00000  Uiso   1.00
C60    C     0.09315   0.10060   0.68320   0.00000  Uiso   1.00
C61    C     0.95092   0.81920   0.39826   0.00000  Uiso   1.00
C62    C     0.09810   0.14827   0.62329   0.00000  Uiso   1.00
C63    C     1.03242   0.84040   0.43882   0.00000  Uiso   1.00
C64    C     0.01135   0.12650   0.58140   0.00000  Uiso   1.00
C65    C     0.31456   0.90245   0.45163   0.00000  Uiso   1.00
C66    C     0.72600   0.12233   0.56341   0.00000  Uiso   1.00
C67    C     0.34767   0.96355   0.39573   0.00000  Uiso   1.00
C68    C     0.67897   0.07616   0.62207   0.00000  Uiso   1.00
C69    C     0.43400   0.93429   0.36103   0.00000  Uiso   1.00
C70    C     0.59304   0.10595   0.64358   0.00000  Uiso   1.00
C71    C     0.51475   0.95908   0.41240   0.00000  Uiso   1.00
C72    C     0.51520   0.03244   0.61357   0.00000  Uiso   1.00
C73    C     0.37010   0.95737   0.13546   0.00000  Uiso   1.00
C74    C     0.68716   0.10445   0.84145   0.00000  Uiso   1.00
C75    C     0.43233   0.91168   0.09199   0.00000  Uiso   1.00
C76    C     0.58622   0.10169   0.83680   0.00000  Uiso   1.00
C77    C     0.44975   0.82577   0.10922   0.00000  Uiso   1.00
C78    C     0.54878   0.16361   0.79911   0.00000  Uiso   1.00
C79    C     0.42117   0.78368   0.16673   0.00000  Uiso   1.00
C80    C     0.61464   0.23135   0.77178   0.00000  Uiso   1.00
C81    C     0.36816   0.81925   0.20571   0.00000  Uiso   1.00
C82    C     0.70618   0.24301   0.78724   0.00000  Uiso   1.00
C83    C     0.34644   0.90128   0.18756   0.00000  Uiso   1.00
C84    C     0.74985   0.18375   0.82257   0.00000  Uiso   1.00
C85    C     0.28505   0.12017   0.17558   0.00000  Uiso   1.00
C86    C     0.73190   0.91260   0.81126   0.00000  Uiso   1.00
C87    C     0.21522   0.08610   0.21588   0.00000  Uiso   1.00
C88    C     0.81062   0.85996   0.80466   0.00000  Uiso   1.00
C89    C     0.21451   0.14601   0.27448   0.00000  Uiso   1.00
C90    C     0.80394   0.80869   0.75228   0.00000  Uiso   1.00
C91    C     0.28447   0.22468   0.28548   0.00000  Uiso   1.00
C92    C     0.73369   0.79659   0.70609   0.00000  Uiso   1.00
C93    C     0.35779   0.25074   0.24403   0.00000  Uiso   1.00
C94    C     0.64217   0.82951   0.72003   0.00000  Uiso   1.00
C95    C     0.35303   0.19874   0.18724   0.00000  Uiso   1.00
C96    C     0.65649   0.89529   0.76301   0.00000  Uiso   1.00
C97    C     0.19980   0.98339   0.07458   0.00000  Uiso   1.00
C98    C     0.84509   0.03998   0.89856   0.00000  Uiso   1.00
C99    C     0.14962   0.98576   0.01465   0.00000  Uiso   1.00
C100   C     0.86193   0.06831   0.96118   0.00000  Uiso   1.00
C101   C     0.06100   0.93261  -0.00178   0.00000  Uiso   1.00
C102   C     0.96463   0.10465   0.98213   0.00000  Uiso   1.00
C103   C     0.00840   0.89215   0.04830   0.00000  Uiso   1.00
C104   C     1.03435   0.11308   0.93520   0.00000  Uiso   1.00
C105   C     0.05692   0.89801   0.11358   0.00000  Uiso   1.00
C106   C     1.01484   0.08308   0.87206   0.00000  Uiso   1.00
C107   C     0.15141   0.93759   0.12492   0.00000  Uiso   1.00
C108   C     0.91997   0.04901   0.84615   0.00000  Uiso   1.00
C109   C     0.38451   0.10861   0.05496   0.00000  Uiso   1.00
C110   C     0.65276   0.96790   0.92837   0.00000  Uiso   1.00
C111   C     0.36259   0.19636   0.02933   0.00000  Uiso   1.00
C112   C     0.66456   0.86623   0.95383   0.00000  Uiso   1.00
C113   C     0.45856   0.26806   0.01737   0.00000  Uiso   1.00
C114   C     0.61472   0.79052   0.91897   0.00000  Uiso   1.00
C115   C     0.53895   0.23038  -0.02153   0.00000  Uiso   1.00
C116   C     0.64017   0.70609   0.94038   0.00000  Uiso   1.00
C117   C     0.86730   0.61850   0.98856   0.00000  Uiso   1.00
C118   C     0.14527   0.37959   0.01614   0.00000  Uiso   1.00
C119   C     0.83074   0.61830   0.92350   0.00000  Uiso   1.00
C120   C     0.21480   0.35713   0.05919   0.00000  Uiso   1.00
C121   C     0.88057   0.66307   0.87597   0.00000  Uiso   1.00
C122   C     0.19349   0.31583   0.11590   0.00000  Uiso   1.00
C123   C     0.97005   0.70181   0.88884   0.00000  Uiso   1.00
C124   C     0.09528   0.30065   0.13199   0.00000  Uiso   1.00
C125   C     1.01488   0.68978   0.94889   0.00000  Uiso   1.00
C126   C     0.03229   0.31490   0.08160   0.00000  Uiso   1.00
C127   C     0.96992   0.64984   0.99811   0.00000  Uiso   1.00
C128   C     0.05002   0.34328   0.02208   0.00000  Uiso   1.00
C129   C     0.80986   0.45080   0.04956   0.00000  Uiso   1.00
C130   C     0.21241   0.56610   0.96452   0.00000  Uiso   1.00
C131   C     0.83974   0.40320   0.99202   0.00000  Uiso   1.00
C132   C     0.18968   0.59643   0.02717   0.00000  Uiso   1.00
C133   C     0.83512   0.30511   0.99493   0.00000  Uiso   1.00
C134   C     0.21899   0.69087   0.05415   0.00000  Uiso   1.00
C135   C     0.80389   0.26091   0.04772   0.00000  Uiso   1.00
C136   C     0.25226   0.75370   1.00969   0.00000  Uiso   1.00
C137   C     0.77099   0.30420   0.10393   0.00000  Uiso   1.00
C138   C     0.26185   0.72351   0.93908   0.00000  Uiso   1.00
C139   C     0.76243   0.39571   0.10571   0.00000  Uiso   1.00
C140   C     0.23716   0.63148   0.91812   0.00000  Uiso   1.00
C141   C     0.90072   0.60455   0.11817   0.00000  Uiso   1.00
C142   C     0.09995   0.42495   0.87091   0.00000  Uiso   1.00
C143   C     0.89703   0.67400   0.16263   0.00000  Uiso   1.00
C144   C     0.05400   0.33488   0.86254   0.00000  Uiso   1.00
C145   C     0.96257   0.70539   0.22060   0.00000  Uiso   1.00
C146   C    -0.02267   0.31014   0.81469   0.00000  Uiso   1.00
C147   C     0.03056   0.65234   0.22657   0.00000  Uiso   1.00
C148   C     0.96811   0.36951   0.76397   0.00000  Uiso   1.00
C149   C     0.03594   0.58194   0.18509   0.00000  Uiso   1.00
C150   C     1.00621   0.46316   0.77662   0.00000  Uiso   1.00
C151   C     0.97410   0.55797   0.12856   0.00000  Uiso   1.00
C152   C     0.07005   0.49561   0.83122   0.00000  Uiso   1.00
C153   C     0.70199   0.59147   0.08468   0.00000  Uiso   1.00
C154   C     0.27367   0.40516   0.92715   0.00000  Uiso   1.00
C155   C     0.59776   0.54768   0.04692   0.00000  Uiso   1.00
C156   C     0.30508   0.42307   0.85715   0.00000  Uiso   1.00
C157   C     0.52323   0.59433   0.08117   0.00000  Uiso   1.00
C158   C     0.37452   0.38604   0.81956   0.00000  Uiso   1.00
C159   C     0.43415   0.60876   0.03977   0.00000  Uiso   1.00
C160   C     0.46841   0.43264   0.84016   0.00000  Uiso   1.00
C161   C     0.65387   0.39005   0.33268   0.00000  Uiso   1.00
C162   C     0.33061   0.59299   0.68560   0.00000  Uiso   1.00
C163   C     0.67389   0.29603   0.32783   0.00000  Uiso   1.00
C164   C     0.29610   0.68676   0.67701   0.00000  Uiso   1.00
C165   C     0.62330   0.23562   0.28779   0.00000  Uiso   1.00
C166   C     0.31618   0.76150   0.71916   0.00000  Uiso   1.00
C167   C     0.57027   0.25040   0.23582   0.00000  Uiso   1.00
C168   C     0.37328   0.75086   0.77463   0.00000  Uiso   1.00
C169   C     0.56375   0.34485   0.22926   0.00000  Uiso   1.00
C170   C     0.41246   0.67386   0.77669   0.00000  Uiso   1.00
C171   C     0.60851   0.40556   0.27385   0.00000  Uiso   1.00
C172   C     0.39578   0.59654   0.73563   0.00000  Uiso   1.00
C173   C     0.80473   0.48273   0.41729   0.00000  Uiso   1.00
C174   C     0.18367   0.49156   0.59751   0.00000  Uiso   1.00
C175   C     0.86164   0.48079   0.36566   0.00000  Uiso   1.00
C176   C     0.11170   0.46815   0.63810   0.00000  Uiso   1.00
C177   C     0.95137   0.52708   0.36917   0.00000  Uiso   1.00
C178   C     0.02312   0.42296   0.61743   0.00000  Uiso   1.00
C179   C     0.98711   0.58726   0.41879   0.00000  Uiso   1.00
C180   C    -0.00836   0.42585   0.55746   0.00000  Uiso   1.00
C181   C     0.93069   0.59563   0.47412   0.00000  Uiso   1.00
C182   C     0.05795   0.44740   0.51050   0.00000  Uiso   1.00
C183   C     0.83839   0.53444   0.47015   0.00000  Uiso   1.00
C184   C     0.15060   0.48635   0.53282   0.00000  Uiso   1.00
C185   C     0.64071   0.56639   0.37155   0.00000  Uiso   1.00
C186   C     0.33947   0.40339   0.64604   0.00000  Uiso   1.00
C187   C     0.54707   0.55626   0.35090   0.00000  Uiso   1.00
C188   C     0.42190   0.37591   0.64012   0.00000  Uiso   1.00
C189   C     0.50736   0.62653   0.31275   0.00000  Uiso   1.00
C190   C     0.46928   0.29276   0.64582   0.00000  Uiso   1.00
C191   C     0.56709   0.69720   0.28898   0.00000  Uiso   1.00
C192   C     0.40429   0.22568   0.67069   0.00000  Uiso   1.00
C193   C     0.66018   0.70205   0.31050   0.00000  Uiso   1.00
C194   C     0.30877   0.24199   0.68169   0.00000  Uiso   1.00
C195   C     0.71040   0.64926   0.34744   0.00000  Uiso   1.00
C196   C     0.27787   0.31925   0.66942   0.00000  Uiso   1.00
C197   C     0.60744   0.41557   0.46308   0.00000  Uiso   1.00
C198   C     0.36326   0.55814   0.53428   0.00000  Uiso   1.00
C199   C     0.60843   0.32756   0.48166   0.00000  Uiso   1.00
C200   C     0.39984   0.65929   0.51760   0.00000  Uiso   1.00
C201   C     0.51310   0.26299   0.47756   0.00000  Uiso   1.00
C202   C     0.49288   0.70078   0.56854   0.00000  Uiso   1.00
C203   C     0.48225   0.23853   0.40387   0.00000  Uiso   1.00
C204   C     0.49001   0.82391   0.56116   0.00000  Uiso   1.00
H205   H     0.08244   0.07890   0.44736   0.00000  Uiso   1.00
H206   H     0.88084   0.90727   0.60495   0.00000  Uiso   1.00
H207   H     0.12390   0.25004   0.48272   0.00000  Uiso   1.00
H208   H     0.88455   0.73960   0.55099   0.00000  Uiso   1.00
H209   H     0.30014   0.31723   0.50725   0.00000  Uiso   1.00
H210   H     0.72638   0.66562   0.49328   0.00000  Uiso   1.00
H211   H     0.38457   0.23488   0.54709   0.00000  Uiso   1.00
H212   H     0.60318   0.76031   0.45037   0.00000  Uiso   1.00
H213   H     0.35306   0.04317   0.54051   0.00000  Uiso   1.00
H214   H     0.67184   0.93465   0.44757   0.00000  Uiso   1.00
H215   H     0.15674   0.97855   0.61278   0.00000  Uiso   1.00
H216   H     0.85940   0.01282   0.40616   0.00000  Uiso   1.00
H217   H     0.07114   0.90642   0.69885   0.00000  Uiso   1.00
H218   H     0.87614   0.10523   0.30857   0.00000  Uiso   1.00
H219   H     0.02630   0.73344   0.69019   0.00000  Uiso   1.00
H220   H     0.92350   0.25937   0.30881   0.00000  Uiso   1.00
H221   H     0.10199   0.64235   0.60697   0.00000  Uiso   1.00
H222   H     0.93661   0.35660   0.41851   0.00000  Uiso   1.00
H223   H     0.18811   0.72290   0.52467   0.00000  Uiso   1.00
H224   H     0.88600   0.27573   0.52426   0.00000  Uiso   1.00
H225   H     0.17209   0.00404   0.35064   0.00000  Uiso   1.00
H226   H     0.86243   0.99692   0.66454   0.00000  Uiso   1.00
H227   H     1.01219   0.98699   0.28161   0.00000  Uiso   1.00
H228   H     0.01022   0.00109   0.73385   0.00000  Uiso   1.00
H229   H     0.86695   0.85975   0.30960   0.00000  Uiso   1.00
H230   H     0.15103   0.07866   0.70234   0.00000  Uiso   1.00
H231   H     0.89287   0.77667   0.40187   0.00000  Uiso   1.00
H232   H     0.15056   0.19077   0.59621   0.00000  Uiso   1.00
H233   H     1.02819   0.80780   0.47942   0.00000  Uiso   1.00
H234   H     0.01159   0.15749   0.53256   0.00000  Uiso   1.00
H235   H     0.36140   0.91073   0.49034   0.00000  Uiso   1.00
H236   H     0.67730   0.13285   0.52493   0.00000  Uiso   1.00
H237   H     0.29741   0.82095   0.43273   0.00000  Uiso   1.00
H238   H     0.77116   0.18359   0.59587   0.00000  Uiso   1.00
H239   H     0.36472   0.02805   0.41242   0.00000  Uiso   1.00
H240   H     0.68346   0.99989   0.61742   0.00000  Uiso   1.00
H241   H     0.29419   0.95050   0.35817   0.00000  Uiso   1.00
H242   H     0.73299   0.07881   0.66388   0.00000  Uiso   1.00
H243   H     0.42046   0.87056   0.33806   0.00000  Uiso   1.00
H244   H     0.59604   0.18646   0.62765   0.00000  Uiso   1.00
H245   H     0.44770   0.97744   0.30638   0.00000  Uiso   1.00
H246   H     0.60652   0.12926   0.69869   0.00000  Uiso   1.00
H247   H     0.50620   0.04069   0.42662   0.00000  Uiso   1.00
H248   H     0.51740   0.96625   0.64745   0.00000  Uiso   1.00
H249   H     0.57819   0.96478   0.39020   0.00000  Uiso   1.00
H250   H     0.44036   0.02451   0.63204   0.00000  Uiso   1.00
H251   H     0.49130   0.93785   0.45658   0.00000  Uiso   1.00
H252   H     0.50894   0.01649   0.55629   0.00000  Uiso   1.00
H253   H     0.45827   0.93574   0.04696   0.00000  Uiso   1.00
H254   H     0.53940   0.05739   0.86020   0.00000  Uiso   1.00
H255   H     0.48248   0.78882   0.08271   0.00000  Uiso   1.00
H256   H     0.48649   0.16549   0.78227   0.00000  Uiso   1.00
H257   H     0.43427   0.71995   0.16421   0.00000  Uiso   1.00
H258   H     0.60123   0.29202   0.75652   0.00000  Uiso   1.00
H259   H     0.34178   0.79402   0.24968   0.00000  Uiso   1.00
H260   H     0.75188   0.31460   0.77320   0.00000  Uiso   1.00
H261   H     0.32111   0.94338   0.22686   0.00000  Uiso   1.00
H262   H     0.82279   0.19066   0.82067   0.00000  Uiso   1.00
H263   H     0.15637   0.01322   0.20915   0.00000  Uiso   1.00
H264   H     0.85890   0.88040   0.83587   0.00000  Uiso   1.00
H265   H     0.16280   0.12425   0.30413   0.00000  Uiso   1.00
H266   H     0.86045   0.75736   0.74236   0.00000  Uiso   1.00
H267   H     0.26460   0.27566   0.32571   0.00000  Uiso   1.00
H268   H     0.73403   0.75464   0.66393   0.00000  Uiso   1.00
H269   H     0.41252   0.32081   0.24008   0.00000  Uiso   1.00
H270   H     0.59608   0.80282   0.66659   0.00000  Uiso   1.00
H271   H     0.40561   0.20987   0.15168   0.00000  Uiso   1.00
H272   H     0.60221   0.93899   0.76906   0.00000  Uiso   1.00
H273   H     0.19264   1.01476   0.98228   0.00000  Uiso   1.00
H274   H     0.80838   0.05433   0.00384   0.00000  Uiso   1.00
H275   H     0.04707   0.92430   0.94839   0.00000  Uiso   1.00
H276   H     0.96150   0.11222   0.03378   0.00000  Uiso   1.00
H277   H     0.94914   0.86391   0.04185   0.00000  Uiso   1.00
H278   H     0.10133   0.16020   0.96348   0.00000  Uiso   1.00
H279   H     1.01217   0.88568   0.15802   0.00000  Uiso   1.00
H280   H     0.06407   0.09252   0.83283   0.00000  Uiso   1.00
H281   H     0.18109   0.92841   0.17609   0.00000  Uiso   1.00
H282   H     0.90325   0.05268   0.79547   0.00000  Uiso   1.00
H283   H     0.45868   0.13329   0.07968   0.00000  Uiso   1.00
H284   H     0.58503   0.97654   0.89463   0.00000  Uiso   1.00
H285   H     0.39172   0.04762   0.01572   0.00000  Uiso   1.00
H286   H     0.65859   1.02637   0.96219   0.00000  Uiso   1.00
H287   H     0.32229   0.18052  -0.02533   0.00000  Uiso   1.00
H288   H     0.66320   0.88094   1.00654   0.00000  Uiso   1.00
H289   H     0.32069   0.22290   0.06260   0.00000  Uiso   1.00
H290   H     0.75277   0.87212   0.95780   0.00000  Uiso   1.00
H291   H     0.43569   0.32076   0.97583   0.00000  Uiso   1.00
H292   H     0.62645   0.80083  -0.12890   0.00000  Uiso   1.00
H293   H     0.47990   0.31242   1.05930   0.00000  Uiso   1.00
H294   H     0.54136   0.76947  -0.06928   0.00000  Uiso   1.00
H295   H     0.60182   0.27376  -0.01683   0.00000  Uiso   1.00
H296   H     0.59813   0.67713   0.97516   0.00000  Uiso   1.00
H297   H     0.50434   0.22576  -0.07540   0.00000  Uiso   1.00
H298   H     0.64642   0.65235   0.90961   0.00000  Uiso   1.00
H299   H     0.53339   0.15735   0.00099   0.00000  Uiso   1.00
H300   H     0.71436   0.70893   0.96164   0.00000  Uiso   1.00
H301   H     0.75513   0.59108   0.90575   0.00000  Uiso   1.00
H302   H     0.28363   0.36850   0.04175   0.00000  Uiso   1.00
H303   H     0.85972   0.66725   0.81447   0.00000  Uiso   1.00
H304   H     0.24289   0.30608   0.15215   0.00000  Uiso   1.00
H305   H     1.02649   0.72783   0.85182   0.00000  Uiso   1.00
H306   H     0.06195   0.27490   0.17057   0.00000  Uiso   1.00
H307   H     0.09331   0.72205   0.95613   0.00000  Uiso   1.00
H308   H     0.95816   0.31163   0.09615   0.00000  Uiso   1.00
H309   H     1.00008   0.61175   0.04186   0.00000  Uiso   1.00
H310   H     0.01430   0.34503   0.98179   0.00000  Uiso   1.00
H311   H     0.86090   0.42035   0.94086   0.00000  Uiso   1.00
H312   H     0.14165   0.56596   0.06081   0.00000  Uiso   1.00
H313   H     0.85890   0.26822   0.95884   0.00000  Uiso   1.00
H314   H     0.20957   0.70918   0.10813   0.00000  Uiso   1.00
H315   H     0.79985   0.18448   0.06132   0.00000  Uiso   1.00
H316   H     0.28564   0.81972   1.01390   0.00000  Uiso   1.00
H317   H     0.75660   0.26552   0.14578   0.00000  Uiso   1.00
H318   H     0.27930   0.77083   0.90982   0.00000  Uiso   1.00
H319   H     0.75278   0.44388   0.15369   0.00000  Uiso   1.00
H320   H     0.25256   0.61206   0.86647   0.00000  Uiso   1.00
H321   H     0.83453   0.71753   0.15162   0.00000  Uiso   1.00
H322   H     0.06870   0.29034   0.90341   0.00000  Uiso   1.00
H323   H     0.94510   0.77721   0.25695   0.00000  Uiso   1.00
H324   H    -0.04500   0.24343   0.82108   0.00000  Uiso   1.00
H325   H     0.08922   0.66604   0.25438   0.00000  Uiso   1.00
H326   H     0.91363   0.34301   0.73835   0.00000  Uiso   1.00
H327   H     0.10277   0.55959   0.17959   0.00000  Uiso   1.00
H328   H     0.99884   0.49993   0.73986   0.00000  Uiso   1.00
H329   H     1.00324   0.51219   0.09410   0.00000  Uiso   1.00
H330   H     0.10533   0.56290   0.84376   0.00000  Uiso   1.00
H331   H     0.67948   0.57185   0.13652   0.00000  Uiso   1.00
H332   H     0.26603   0.32406   0.93956   0.00000  Uiso   1.00
H333   H     0.68040   0.66564   0.08845   0.00000  Uiso   1.00
H334   H     0.31841   0.42651   0.97755   0.00000  Uiso   1.00
H335   H     0.58660   0.48525   0.07489   0.00000  Uiso   1.00
H336   H     0.23308   0.38646   0.81871   0.00000  Uiso   1.00
H337   H     0.61161   0.52932  -0.00004   0.00000  Uiso   1.00
H338   H     0.29947   0.49638   0.86101   0.00000  Uiso   1.00
H339   H     0.50810   0.55706   0.12553   0.00000  Uiso   1.00
H340   H     0.37410   0.40274   0.76790   0.00000  Uiso   1.00
H341   H     0.54596   0.67030   0.09711   0.00000  Uiso   1.00
H342   H     0.38158   0.30613   0.82031   0.00000  Uiso   1.00
H343   H     0.47574   0.64276  -0.01102   0.00000  Uiso   1.00
H344   H     0.52134   0.40548   0.81509   0.00000  Uiso   1.00
H345   H     0.40998   0.67116   0.04640   0.00000  Uiso   1.00
H346   H     0.48280   0.51194   0.84771   0.00000  Uiso   1.00
H347   H     0.39335   0.55741   0.02012   0.00000  Uiso   1.00
H348   H     0.48624   0.40400   0.88941   0.00000  Uiso   1.00
H349   H     0.72484   0.26451   0.36440   0.00000  Uiso   1.00
H350   H     0.25663   0.70605   0.64075   0.00000  Uiso   1.00
H351   H     0.62512   0.16813   0.28596   0.00000  Uiso   1.00
H352   H     0.28866   0.82207   0.70979   0.00000  Uiso   1.00
H353   H     0.55424   0.20756   0.18680   0.00000  Uiso   1.00
H354   H     0.37492   0.81038   0.80999   0.00000  Uiso   1.00
H355   H     0.53085   0.36715   0.19530   0.00000  Uiso   1.00
H356   H     0.45496   0.67971   0.82027   0.00000  Uiso   1.00
H357   H     0.61181   0.47379   0.26683   0.00000  Uiso   1.00
H358   H     0.45278   0.53177   0.74068   0.00000  Uiso   1.00
H359   H     0.84789   0.44689   0.31623   0.00000  Uiso   1.00
H360   H     0.12937   0.46665   0.69048   0.00000  Uiso   1.00
H361   H     1.00060   0.52491   0.33097   0.00000  Uiso   1.00
H362   H    -0.04171   0.39420   0.65629   0.00000  Uiso   1.00
H363   H     0.03334   0.65242   0.41950   0.00000  Uiso   1.00
H364   H     0.91205   0.37890   0.54392   0.00000  Uiso   1.00
H365   H     0.93954   0.63425   0.52885   0.00000  Uiso   1.00
H366   H     0.04142   0.44170   0.46136   0.00000  Uiso   1.00
H367   H     0.80962   0.52318   0.51495   0.00000  Uiso   1.00
H368   H     0.18847   0.47050   0.49045   0.00000  Uiso   1.00
H369   H     0.48927   0.49432   0.36949   0.00000  Uiso   1.00
H370   H     0.47986   0.43503   0.62304   0.00000  Uiso   1.00
H371   H     0.42475   0.62289   0.29349   0.00000  Uiso   1.00
H372   H     0.55174   0.29537   0.64653   0.00000  Uiso   1.00
H373   H     0.55528   0.75691   0.25624   0.00000  Uiso   1.00
H374   H     0.41495   0.15247   0.66982   0.00000  Uiso   1.00
H375   H     0.70770   0.74766   0.28109   0.00000  Uiso   1.00
H376   H     0.27247   0.16559   0.69528   0.00000  Uiso   1.00
H377   H     0.78554   0.65384   0.34605   0.00000  Uiso   1.00
H378   H     0.19963   0.32932   0.69659   0.00000  Uiso   1.00
H379   H     0.61506   0.46276   0.50858   0.00000  Uiso   1.00
H380   H     0.30947   0.53408   0.50350   0.00000  Uiso   1.00
H381   H     0.53966   0.42995   0.43629   0.00000  Uiso   1.00
H382   H     0.40219   0.50697   0.51366   0.00000  Uiso   1.00
H383   H     0.65695   0.28556   0.46289   0.00000  Uiso   1.00
H384   H     0.33952   0.68646   0.51969   0.00000  Uiso   1.00
H385   H     0.63151   0.34016   0.52636   0.00000  Uiso   1.00
H386   H     0.42748   0.65252   0.47537   0.00000  Uiso   1.00
H387   H     0.53350   0.20004   0.49099   0.00000  Uiso   1.00
H388   H     0.55807   0.65907   0.54760   0.00000  Uiso   1.00
H389   H     0.46020   0.28679   0.49990   0.00000  Uiso   1.00
H390   H     0.48435   0.66768   0.61525   0.00000  Uiso   1.00
H391   H     0.53447   0.19631   0.39192   0.00000  Uiso   1.00
H392   H     0.43043   0.84286   0.58383   0.00000  Uiso   1.00
H393   H     0.51677   0.30809   0.37193   0.00000  Uiso   1.00
H394   H     0.54217   0.86181   0.59953   0.00000  Uiso   1.00
H395   H     0.40755   0.21562   0.39654   0.00000  Uiso   1.00
H396   H     0.49536   0.85444   0.51654   0.00000  Uiso   1.00
loop_
_geom_bond_atom_site_label_1
_geom_bond_atom_site_label_2
_geom_bond_distance
_geom_bond_site_symmetry_2
_ccdc_geom_bond_type
Br1    Mn17    2.452   .     S
Br2    Mn18    2.315   .     S
Br3    Mn17    2.520   .     S
Br4    Mn18    2.320   .     S
Br5    Mn17    2.215   .     S
Br6    Mn18    2.347   .     S
Br7    Mn17    2.331   .     S
Br8    Mn18    2.244   .     S
Br9    Mn19    2.388   .     S
Br10   Mn20    2.278   .     S
Br11   Mn19    2.396   1_565 S
Br12   Mn20    2.553   1_545 S
Br13   Mn19    2.442   .     S
Br14   Mn20    2.258   .     S
Br15   Mn19    2.589   .     S
Br16   Mn20    2.521   .     S
Mn19   Br11    2.396   1_545 S
Mn20   Br12    2.553   1_565 S
P21    C29     1.728   1_565 S
P21    C41     1.842   .     S
P21    C53     1.816   .     S
P21    C65     1.876   .     S
P22    C30     1.877   1_545 S
P22    C42     1.851   .     S
P22    C54     1.867   .     S
P22    C66     1.893   .     S
P23    C73     1.946   1_545 S
P23    C85     1.747   .     S
P23    C97     1.792   1_545 S
P23    C109    1.762   .     S
P24    C74     1.827   1_565 S
P24    C86     1.799   .     S
P24    C98     1.761   1_565 S
P24    C110    1.701   .     S
P25    C117    1.856   1_554 S
P25    C129    1.662   .     S
P25    C141    1.826   .     S
P25    C153    1.777   .     S
P26    C118    1.872   1_556 S
P26    C130    1.881   .     S
P26    C142    1.691   .     S
P26    C154    1.771   .     S
P27    C161    1.636   .     S
P27    C173    1.917   .     S
P27    C185    1.759   .     S
P27    C197    1.847   .     S
P28    C162    1.794   .     S
P28    C174    1.883   .     S
P28    C186    1.850   .     S
P28    C198    1.990   .     S
C29    P21     1.728   1_545 S
C29    C31     1.545   .     S
C29    C39     1.362   .     S
C30    P22     1.877   1_565 S
C30    C32     1.346   .     S
C30    C40     1.442   .     S
C31    C33     1.452   .     S
C31    H205    1.076   .     S
C32    C34     1.491   .     S
C32    H206    1.162   .     S
C33    C35     1.231   .     S
C33    H207    1.120   .     S
C34    C36     1.449   .     S
C34    H208    1.237   .     S
C35    C37     1.402   .     S
C36    C38     1.409   .     S
C36    H210    1.169   .     S
C37    C39     1.481   .     S
C37    H211    1.029   .     S
C38    C40     1.409   .     S
C39    H213    1.079   .     S
C40    H214    1.000   .     S
C41    C43     1.436   .     S
C41    C51     1.523   .     S
C42    C44     1.342   .     S
C42    C52     1.506   .     S
C43    C45     1.359   .     S
C43    H215    0.988   .     S
C44    C46     1.493   .     S
C44    H216    1.172   .     S
C45    C47     1.299   .     S
C45    H217    1.174   .     S
C46    C48     1.291   .     S
C46    H218    0.992   .     S
C47    C49     1.399   .     S
C47    H219    1.257   .     S
C48    C50     1.499   .     S
C48    H220    1.069   .     S
C49    C51     1.370   .     S
C49    H221    1.253   .     S
C50    C52     1.376   .     S
C50    H222    1.168   .     S
C51    H223    1.061   .     S
C52    H224    1.168   .     S
C53    C55     1.327   .     S
C53    C63     1.420   1_455 S
C54    C56     1.442   .     S
C54    C64     1.403   1_655 S
C55    C57     1.399   1_455 S
C55    H225    1.201   1_565 S
C56    C58     1.368   1_655 S
C56    H226    0.987   1_545 S
C57    C55     1.399   1_655 S
C57    C59     1.525   .     S
C57    H227    1.172   .     S
C58    C56     1.368   1_455 S
C58    C60     1.513   .     S
C58    H228    1.078   .     S
C59    C61     1.420   .     S
C59    H229    1.280   .     S
C60    C62     1.442   .     S
C60    H230    1.022   .     S
C61    C63     1.416   .     S
C61    H231    0.982   .     S
C62    C64     1.492   .     S
C62    H232    1.097   .     S
C63    C53     1.420   1_655 S
C63    H233    0.980   .     S
C64    C54     1.403   1_455 S
C64    H234    1.121   .     S
C65    C67     1.536   .     S
C65    H235    1.023   .     S
C65    H237    1.244   .     S
C66    C68     1.542   .     S
C66    H236    1.077   .     S
C66    H238    1.205   .     S
C67    C69     1.587   .     S
C67    H239    0.999   1_565 S
C67    H241    1.070   .     S
C68    C70     1.475   .     S
C68    H240    1.146   1_545 S
C68    H242    1.142   .     S
C69    C71     1.547   .     S
C69    H243    1.033   .     S
C70    C72     1.544   .     S
C70    H244    1.245   .     S
C70    H246    1.179   .     S
C71    H247    1.265   1_565 S
C71    H249    1.043   .     S
C71    H251    1.028   .     S
C72    H248    1.228   1_545 S
C72    H250    1.162   .     S
C72    H252    1.196   .     S
C73    P23     1.946   1_565 S
C73    C75     1.521   .     S
C73    C83     1.402   .     S
C74    P24     1.827   1_545 S
C74    C76     1.468   .     S
C74    C84     1.448   .     S
C75    C77     1.394   .     S
C75    H253    1.068   .     S
C76    C78     1.385   .     S
C76    H254    1.019   .     S
C77    C79     1.406   .     S
C77    H255    0.956   .     S
C78    C80     1.425   .     S
C78    H256    0.966   .     S
C79    C81     1.296   .     S
C79    H257    0.995   .     S
C80    C82     1.346   .     S
C80    H258    1.009   .     S
C81    C83     1.366   .     S
C81    H259    1.056   .     S
C82    C84     1.376   .     S
C82    H260    1.213   .     S
C83    H261    1.119   .     S
C84    H262    1.057   .     S
C85    C87     1.386   .     S
C85    C95     1.417   .     S
C86    C88     1.497   .     S
C86    C96     1.442   .     S
C87    C89     1.481   .     S
C87    H263    1.273   .     S
C88    C90     1.295   .     S
C88    H264    0.943   .     S
C89    C91     1.433   .     S
C89    H265    1.011   .     S
C90    C92     1.360   .     S
C90    H266    1.228   .     S
C91    C93     1.412   .     S
C91    H267    1.182   .     S
C92    C94     1.529   .     S
C92    H268    1.055   .     S
C93    C95     1.377   .     S
C93    H269    1.216   .     S
C94    C96     1.286   .     S
C94    H270    1.288   .     S
C95    H271    1.081   .     S
C96    H272    1.109   .     S
C97    P23     1.792   1_565 S
C97    C99     1.417   .     S
C97    C107    1.412   .     S
C98    P24     1.761   1_545 S
C98    C100    1.348   .     S
C98    C108    1.563   .     S
C99    C101    1.429   .     S
C99    H273    0.997   1_554 S
C100   C102    1.553   .     S
C100   H274    1.202   1_556 S
C101   C103    1.406   .     S
C101   H275    1.040   1_554 S
C102   C104    1.428   .     S
C102   H276    1.072   1_556 S
C103   C105    1.491   .     S
C103   H277    0.904   1_455 S
C104   C106    1.369   .     S
C104   H278    1.226   1_655 S
C105   C107    1.421   .     S
C105   H279    1.150   1_455 S
C106   C108    1.473   .     S
C106   H280    1.102   1_655 S
C107   H281    1.146   .     S
C108   H282    1.070   .     S
C109   C111    1.497   .     S
C109   H283    1.179   .     S
C109   H285    1.216   .     S
C110   C112    1.646   .     S
C110   H284    1.213   .     S
C110   H286    1.088   .     S
C111   C113    1.654   .     S
C111   H287    1.250   .     S
C111   H289    1.046   .     S
C112   C114    1.402   .     S
C112   H288    1.105   .     S
C112   H290    1.277   .     S
C113   C115    1.610   .     S
C113   H291    1.249   1_554 S
C113   H293    1.077   1_554 S
C114   C116    1.440   .     S
C114   H292    1.022   1_556 S
C114   H294    1.107   1_556 S
C115   H295    1.036   .     S
C115   H297    1.198   .     S
C115   H299    1.186   .     S
C116   H296    1.024   .     S
C116   H298    1.023   .     S
C116   H300    1.147   .     S
C117   P25     1.856   1_556 S
C117   C119    1.425   .     S
C117   C127    1.502   .     S
C118   P26     1.872   1_554 S
C118   C120    1.409   .     S
C118   C128    1.423   .     S
C119   C121    1.371   .     S
C119   H301    1.156   .     S
C120   C122    1.363   .     S
C120   H302    1.072   .     S
C121   C123    1.356   .     S
C121   H303    1.299   .     S
C122   C124    1.470   .     S
C122   H304    1.048   .     S
C123   C125    1.408   .     S
C123   H305    1.175   .     S
C124   C126    1.404   .     S
C124   H306    1.004   .     S
C125   C127    1.335   .     S
C125   H307    1.173   1_655 S
C126   C128    1.333   .     S
C126   H308    1.130   1_455 S
C127   H309    1.186   1_556 S
C128   H310    0.967   1_554 S
C129   C139    1.561   .     S
C130   C132    1.425   1_556 S
C130   C140    1.402   .     S
C131   C133    1.451   .     S
C131   H311    1.137   .     S
C132   C130    1.425   1_554 S
C132   C134    1.486   .     S
C132   H312    1.067   .     S
C133   C135    1.348   1_556 S
C133   H313    1.016   .     S
C134   C136    1.377   1_554 S
C134   H314    1.158   .     S
C135   C133    1.348   1_554 S
C135   C137    1.445   .     S
C135   H315    1.171   .     S
C136   C134    1.377   1_556 S
C136   C138    1.530   .     S
C136   H316    1.024   .     S
C137   C139    1.384   .     S
C137   H317    1.062   .     S
C138   C140    1.408   .     S
C138   H318    0.952   .     S
C139   H319    1.230   .     S
C140   H320    1.136   .     S
C141   C143    1.369   .     S
C141   C151    1.378   .     S
C142   C144    1.402   .     S
C142   C152    1.460   .     S
C143   C145    1.517   .     S
C143   H321    1.217   .     S
C144   C146    1.458   .     S
C144   H322    1.122   .     S
C145   C147    1.366   1_655 S
C146   C148    1.405   1_455 S
C146   H324    1.008   .     S
C147   C145    1.366   1_455 S
C147   C149    1.345   .     S
C147   H325    1.002   .     S
C148   C146    1.405   1_655 S
C148   C150    1.427   .     S
C148   H326    0.961   .     S
C149   C151    1.447   1_455 S
C149   H327    1.089   .     S
C150   C152    1.454   1_655 S
C150   H328    0.960   .     S
C151   C149    1.447   1_655 S
C151   H329    1.111   .     S
C152   C150    1.454   1_455 S
C152   H330    1.069   .     S
C153   C155    1.707   .     S
C153   H331    1.164   .     S
C153   H333    1.194   .     S
C154   C156    1.551   .     S
C154   H332    1.228   .     S
C154   H334    1.213   .     S
C155   C157    1.560   .     S
C155   H335    1.101   .     S
C155   H337    1.035   .     S
C156   C158    1.465   .     S
C156   H338    1.106   .     S
C157   C159    1.575   .     S
C157   H339    1.096   .     S
C157   H341    1.159   .     S
C158   C160    1.477   .     S
C158   H340    1.102   .     S
C158   H342    1.208   .     S
C159   H343    1.308   .     S
C159   H345    1.049   .     S
C159   H347    0.960   .     S
C160   H344    1.071   .     S
C160   H346    1.168   .     S
C160   H348    1.150   .     S
C161   C163    1.472   .     S
C161   C171    1.403   .     S
C162   C164    1.567   .     S
C162   C172    1.371   .     S
C163   C165    1.317   .     S
C163   H349    1.196   .     S
C164   C166    1.376   .     S
C164   H350    1.003   .     S
C165   C167    1.342   .     S
C165   H351    1.007   .     S
C166   C168    1.417   .     S
C166   H352    1.061   .     S
C167   C169    1.431   .     S
C167   H353    1.174   .     S
C168   C170    1.358   .     S
C168   H354    1.126   .     S
C169   C171    1.344   .     S
C169   H355    0.932   .     S
C170   C172    1.390   .     S
C170   H356    1.066   .     S
C171   H357    1.022   .     S
C173   C175    1.380   .     S
C173   C183    1.345   .     S
C174   C176    1.379   .     S
C174   C184    1.397   .     S
C175   C177    1.380   .     S
C175   H359    1.121   .     S
C176   C178    1.405   .     S
C176   H360    1.103   .     S
C177   C179    1.370   .     S
C177   H361    1.091   .     S
C178   C180    1.307   .     S
C178   H362    1.295   .     S
C179   C181    1.448   .     S
C179   H363    1.089   1_655 S
C180   C182    1.406   .     S
C180   H364    1.275   1_455 S
C181   C183    1.502   .     S
C181   H365    1.244   .     S
C182   C184    1.438   .     S
C182   H366    1.031   .     S
C183   H367    1.038   .     S
C184   H368    1.093   .     S
C185   C187    1.401   .     S
C185   C195    1.576   .     S
C186   C188    1.340   .     S
C186   C196    1.524   .     S
C187   C189    1.500   .     S
C187   H369    1.229   .     S
C188   C190    1.513   .     S
C188   H370    1.192   .     S
C189   C191    1.372   .     S
C189   H371    1.248   .     S
C190   C192    1.390   .     S
C190   H372    1.199   .     S
C191   C193    1.404   .     S
C191   H373    1.161   .     S
C192   C194    1.479   .     S
C192   H374    1.122   .     S
C193   C195    1.381   .     S
C193   H375    1.105   .     S
C194   C196    1.325   .     S
C194   H376    1.221   .     S
C195   H377    1.091   .     S
C197   C199    1.376   .     S
C197   H379    1.146   .     S
C197   H381    1.167   .     S
C198   C200    1.567   .     S
C198   H380    1.004   .     S
C198   H382    1.104   .     S
C199   C201    1.560   .     S
C199   H383    1.090   .     S
C199   H385    0.972   .     S
C200   C202    1.708   .     S
C200   H384    1.027   .     S
C200   H386    0.984   .     S
C201   C203    1.584   .     S
C201   H387    1.066   .     S
C201   H389    1.020   .     S
C202   H388    1.296   .     S
C202   H390    1.098   .     S
C203   H391    1.092   .     S
C203   H393    1.289   .     S
C203   H395    1.094   .     S
C204   H392    1.076   .     S
C204   H394    1.147   .     S
C204   H396    1.039   .     S
H225   C55     1.201   1_545 S
H226   C56     0.987   1_565 S
H239   C67     0.999   1_545 S
H240   C68     1.146   1_565 S
H247   C71     1.265   1_545 S
H248   C72     1.228   1_565 S
H273   C99     0.997   1_556 S
H274   C100    1.202   1_554 S
H275   C101    1.040   1_556 S
H276   C102    1.072   1_554 S
H277   C103    0.904   1_655 S
H278   C104    1.226   1_455 S
H279   C105    1.150   1_655 S
H280   C106    1.102   1_455 S
H291   C113    1.249   1_556 S
H292   C114    1.022   1_554 S
H293   C113    1.077   1_556 S
H294   C114    1.107   1_554 S
H307   C125    1.173   1_455 S
H308   C126    1.130   1_655 S
H309   C127    1.186   1_554 S
H310   C128    0.967   1_556 S
H363   C179    1.089   1_455 S
H364   C180    1.275   1_655 S
